# Supplementary material for: Genetic Algorithm-Assisted Design of Sandwiched One-Dimensional Photonic Crystals for Efficient Fluorescence Enhancement of 3.18-μm-Thick Layer of the Fluorescent Solution
Source: Materials (Basel). 2022 Nov 4;15(21):7803. doi: 10.3390/ma15217803 (PMC9658013; doi:10.3390/ma15217803)
Supplement: Supplementary file 1 [file materials-15-07803-s001.zip]

Archive with 1 entries (1 files):
- materials-1946818-supplementary.pdf
